# Supplementary material for: Bibliometric Analysis of Research Trends and Prospective Directions of Lung Microbiome
Source: Pathogens. 2024 Nov 14;13(11):996. doi: 10.3390/pathogens13110996 (PMC11597221; doi:10.3390/pathogens13110996)
Supplement: Supplementary file 1 [file pathogens-13-00996-s001.zip]

Archive with 1 entries (1 files):
- pathogens-3272890-supplementary.pdf
